# Supplementary material for: Cost-effectiveness of endovascular treatment for acute ischemic stroke in China: evidence from Shandong Peninsula
Source: Health Econ Rev. 2024 Jun 5;14:37. doi: 10.1186/s13561-024-00513-7 (PMC11154974; doi:10.1186/s13561-024-00513-7)
Supplement: Supplementary file 1 — Supplementary Material 1 [file 13561_2024_513_MOESM1_ESM.xlsx]

## Sheet: Main
								Decision Tree
Input var	Mean value	Distribution	Distribution parameters
Proportions
													mRs 0-2			cost=	71329.9		cost=	71329.9
EVT alone													prop=	0.49		prop=	0.49		prop=	0.49
MRS 0-2	0.49	Dirichlet	0-1													qalys=	0.19		qalys=	0.263004
MRS 3-5	0.3519	Dirichlet	0-1
MRS 6	0.1581	Dirichlet	0-1							EVT alone			mRs 3-5			cost=	71329.9		cost=	71329.9
													prop=	0.3519		prop=	0.3519		prop=	0.3519
EVT + IVT																qalys=	0.0525		qalys=	0.0726723
MRS 0-2	0.5073	Dirichlet	0-1
MRS 3-5	0.3443	Dirichlet	0-1										mRs 6			cost=	71329.9		cost=	71329.9
MRS 6	0.1484	Dirichlet	0-1										prop=	0.1581		prop=	0.1581		prop=	0.1581
																qalys=	0		qalys=	0
Probabilities
								Patients with AIS
Recurrent rate of stroke for mRs0-2	0.096	Dirichlet
RR of stroke recurrence per life-year	1	Log-normal
													mRs 0-2			cost=	108464		cost=	108464
mRS 0–2 to mRS 0–2 in first year	0.955	Dirichlet	0-1										prop=	0.5073		prop=	0.5073		prop=	0.5073
mRS 0–2 to mRS 3–5 in first year	0.024	Dirichlet	0-1													qalys=	0.19		qalys=	0.263004
mRS 3–5 to mRS 0–2 in first year	0.029	Dirichlet	0-1
mRS 3–5 to mRS 3–5 in first year	0.919	Dirichlet	0-1							EVT + IVT			mRs 3-5			cost=	108464		cost=	108464
													prop=	0.3443		prop=	0.3443		prop=	0.3443
non-stroke death	0.0115776															qalys=	0.0525		qalys=	0.0726723
													mRs 6			cost=	108464		cost=	108464
													prop=	0.1484		prop=	0.1484		prop=	0.1484
Costs																qalys=	0		qalys=	0
Direct treatment costs for EVT treatment	71329.9	Gamma
Direct treatment costs for EVT + IVT treatment	108464	Gamma
Annual posthospitalisation costs for mRS 0–2	11505.6	Gamma
Annual posthospitalisation costs for mRS 3-5	17682.9	Gamma
quarter posthospitalisation costs for mRS 0–2	2876.4							Markov Cycle
quarter posthospitalisation costs for mRS 3-5	4420.73
EVT alone
One-time hospitalisation costs for Recur1	71329.9
One-time hospitalisation costs for Recur2	71329.9
EVT + IVT
One-time hospitalisation costs for Recur1	108464
One-time hospitalisation costs for Recur2	108464
Indirect costs
EVT alone	62936
EVT + IVT	62936
Outcome
mRS 0–2	0.76	Beta
mRS 3-5	0.21	Beta
mRS 6	0	Beta
Recurrent stroke	0.2	Beta
Economic parameter			cycle adjusted
Inflation rate	0.03		0.00741707
Discount rate
cost	0.03		0.00741707
outcome	0.03		0.00741707					EVT alone																										EVT + IVT
								first year cycle																										first year cycle
									mRs 0-2	mRs 3-5	n-s death	mRs 6																							mRs 0-2	mRs 3-5	n-s death	mRs 6
								mRs 0-2	0.955	0.024	0.021	0																						mRs 0-2	0.955	0.024	0.021	0
								mRs 3-5	0.029	0.919	0.052	0																						mRs 3-5	0.029	0.919	0.052	0
								n-s death	0	0	1	0																						n-s death	0	0	1	0
								mRs 6	0	0	0	1														QALYs	Costs		dis-QALYs	dis-Costs				mRs 6	0	0	0	1
																		semi-cycle correction																										semi-cycle correction
								Cycle	mRs 0-2	mRs 3-5	n-s death	mRs 6	check					mRs 0-2	mRs 3-5	n-s death	mRs 6	check												Cycle	mRs 0-2	mRs 3-5	n-s death	mRs 6	check					mRs 0-2	mRs 3-5	n-s death	mRs 6	check
								0	0.49	0.3519	0	0.1581	1																					0	0.5073	0.3443	0	0.1484	1
								1	0.478155	0.335156	0.0285888	0.1581	1					0.484078	0.343528	0.0142944	0.1581	1				0.11001	2911.05		0.15228	2911.05				1	0.494456	0.328587	0.0285569	0.1484	1					0.500878	0.336443	0.0142784	0.1484	1
								2	0.466358	0.319484	0.0560582	0.1581	1					0.472256	0.32732	0.0423235	0.1581	1				0.106913	2805.39		0.147993	2805.39				2	0.481735	0.313838	0.056027	0.1484	1					0.488095	0.321213	0.0422919	0.1484	1
								3	0.454637	0.304799	0.0824649	0.1581	1					0.460497	0.312141	0.0692615	0.1581	1				0.103882	2704.47		0.143797	2704.47				3	0.469158	0.299979	0.082463	0.1484	1					0.475446	0.306909	0.069245	0.1484	1
								4	0.443017	0.291021	0.107862	0.1581	1					0.448827	0.29791	0.0951633	0.1581	1				0.100917	2607.98		0.139693	2607.98				4	0.456745	0.286941	0.107914	0.1484	1					0.462952	0.29346	0.0951886	0.1484	1
								life horizon cycle																										life horizon cycle
									mRs 0-2	mRs 3-5	Recur 1	Recur 2	mRs 6	n-s death																					mRs 0-2	mRs 3-5	Recur 1	Recur 2	mRs 6	n-s death
								mRs 0-2	0.883	0	0.096	0	0	0.021	1																			mRs 0-2	0.883	0	0.096	0	0	0.021	1
								mRs 3-5	0	0.852	0	0.096	0	0.052	1																			mRs 3-5	0	0.852	0	0.096	0	0.052	1
								Recur 1	0.49	0.3519	0	0	0.1581	0	1																			Recur 1	0.5073	0.3443	0	0	0.1484	0	1
								Recur 2	0	0.69	0	0	0.31	0	1																			Recur 2	0	0.698803	0	0	0.301197	0	1
								mRs 6	0	0	0	0	1	0	1																			mRs 6	0	0	0	0	1	0	1
								n-s death	0	0	0	0	0	1	1																			n-s death	0	0	0	0	0	1	1
																		semi-cycle correction																										semi-cycle correction
								Cycle	mRs 0-2	mRs 3-5	Recur 1	Recur 2	mRs 6	n-s death		death rate		mRs 0-2	mRs 3-5	Recur 1	Recur 2	mRs 6	n-s death	check										Cycle	mRs 0-2	mRs 3-5	Recur 1	Recur 2	mRs 6	n-s death		death rate		mRs 0-2	mRs 3-5	Recur 1	Recur 2	mRs 6	n-s death
								0	0.443017	0.291021	0	0	0.1581	0.107862	1	0.265962																		0	0.456745	0.286941	0	0	0.1484	0.107914	1	0.256314
								1	0.391184	0.24795	0.0425296	0.027938	0.1581	0.132298	1	0.290398		0.417101	0.269486	0.0212648	0.013969	0.1581	0.12008	1		0.0951588	4904.3		0.131722	4904.3				1	0.403306	0.244473	0.0438475	0.0275463	0.1484	0.132427	1	0.280827		0.430026	0.265707	0.0219238	0.0137731	0.1484	0.120171
								2	0.366255	0.245497	0.0375537	0.0238032	0.173485	0.153406	1	0.326891		0.37872	0.246723	0.0400417	0.0258706	0.165792	0.142852	1		0.0882053	6881.56		0.122097	6881.56				2	0.378363	0.242637	0.0387174	0.0234694	0.163204	0.153609	1	0.316813		0.390835	0.243555	0.0412825	0.0255079	0.155802	0.143018
								3	0.341805	0.238803	0.0351605	0.0235677	0.186801	0.173864	1	0.360665		0.35403	0.24215	0.0363571	0.0236854	0.180143	0.163635	1		0.0829807	6371.63		0.114865	6371.63				3	0.353736	0.236458	0.0363229	0.0232932	0.176018	0.174172	1	0.35019		0.36605	0.239548	0.0375201	0.0233813	0.169611	0.16389
								4	0.319042	0.232095	0.0328132	0.0229251	0.199666	0.193459	1	0.393125		0.330423	0.235449	0.0339869	0.0232464	0.193233	0.183661	1		0.0780031	6073.72		0.107975	6073.72				4	0.330775	0.230245	0.0339586	0.0227	0.188425	0.193896	1	0.38232		0.342256	0.233352	0.0351408	0.0229966	0.182222	0.184034
								5	0.297793	0.22511	0.030628	0.0222811	0.21196	0.212228	1	0.424188		0.308417	0.228602	0.0317206	0.0226031	0.205813	0.202844	1		0.0733171	5772.62		0.101488	5772.62				5	0.309302	0.223724	0.0317544	0.0221036	0.200301	0.212815	1	0.413116		0.320039	0.226985	0.0328565	0.0224018	0.194363	0.203355
								6	0.277959	0.217946	0.0285881	0.0216105	0.22371	0.230187	1	0.453897		0.287876	0.221528	0.0296081	0.0219458	0.217835	0.221208	1		0.0689043	5484.69		0.0953796	5484.69				6	0.289223	0.216992	0.029693	0.0214775	0.211671	0.230944	1	0.442615		0.299262	0.220358	0.0307237	0.0217905	0.205986	0.221879
								7	0.259446	0.210661	0.026684	0.0209228	0.234929	0.247358	1	0.482287		0.268702	0.214303	0.0276361	0.0212667	0.229319	0.238773	1		0.0647495	5208.5		0.0896284	5208.5				7	0.270447	0.210109	0.0277654	0.0208312	0.222547	0.248301	1	0.470848		0.279835	0.21355	0.0287292	0.0211544	0.217109	0.239623
								8	0.242166	0.20331	0.0249068	0.0202235	0.245634	0.26376	1	0.509394		0.250806	0.206985	0.0257954	0.0205731	0.240281	0.255559	1		0.0608382	4943.9		0.0842143	4943.9				8	0.25289	0.203129	0.0259629	0.0201705	0.232941	0.264906	1	0.497847		0.261668	0.206619	0.0268641	0.0205008	0.227744	0.256604
								9	0.226037	0.195939	0.0232479	0.0195178	0.255841	0.279418	1	0.535259		0.234101	0.199624	0.0240773	0.0198706	0.250737	0.271589	1		0.0571569	4690.66		0.0791185	4690.66				9	0.236473	0.1961	0.0242774	0.0195004	0.242869	0.28078	1	0.523649		0.244681	0.199615	0.0251202	0.0198354	0.237905	0.272843
								10	0.210982	0.188588	0.0216995	0.0188101	0.265567	0.294354	1	0.55992		0.218509	0.192264	0.0224737	0.019164	0.260704	0.286886	1		0.0536925	4448.47		0.0743229	4448.47				10	0.221121	0.189063	0.0227014	0.0188256	0.252346	0.295943	1	0.548288		0.228797	0.192582	0.0234894	0.019163	0.247608	0.288361
								11	0.19693	0.181292	0.0202543	0.0181045	0.274828	0.308591	1	0.583419		0.203956	0.18494	0.0209769	0.0184573	0.270198	0.301472	1		0.0504327	4217.06		0.0698106	4217.06				11	0.206767	0.182053	0.0212277	0.0181501	0.261385	0.310418	1	0.571802		0.213944	0.185558	0.0219645	0.0184878	0.256865	0.30318
								12	0.183813	0.174081	0.0189052	0.0174041	0.283643	0.322154	1	0.605797		0.190372	0.177686	0.0195798	0.0177543	0.279236	0.315372	1		0.0473658	3996.12		0.0655654	3996.12				12	0.193344	0.175101	0.0198496	0.0174771	0.270002	0.324226	1	0.594228		0.200055	0.178577	0.0205386	0.0178136	0.265693	0.317322
								13	0.171571	0.166978	0.0176461	0.0167117	0.292027	0.335066	1	0.627093		0.177692	0.170529	0.0182757	0.0170579	0.287835	0.32861	1		0.044481	3785.32		0.0615721	3785.32				13	0.180792	0.168234	0.018561	0.0168097	0.278211	0.337392	1	0.615603		0.187068	0.171668	0.0192053	0.0171434	0.274107	0.330809
								14	0.160144	0.160006	0.0164708	0.0160299	0.299998	0.347352	1	0.647349		0.165857	0.163492	0.0170585	0.0163708	0.296012	0.341209	1		0.0417677	3584.33		0.0578162	3584.33				14	0.169055	0.161472	0.0173561	0.0161504	0.286029	0.349937	1	0.635966		0.174924	0.164853	0.0179585	0.0164801	0.28212	0.343664
								15	0.149478	0.153182	0.0153738	0.0153606	0.307571	0.359035	1	0.666606		0.154811	0.156594	0.0159223	0.0156952	0.303784	0.353193	1		0.0392161	3392.83		0.0542842	3392.83				15	0.158081	0.154836	0.0162293	0.0155013	0.293469	0.361883	1	0.655353		0.163568	0.158154	0.0167927	0.0158259	0.289749	0.35591
								16	0.139522	0.14652	0.0143498	0.0147055	0.314763	0.37014	1	0.684903		0.1445	0.149851	0.0148618	0.015033	0.311167	0.364587	1		0.0368169	3210.48		0.0509631	3210.48				16	0.147818	0.14834	0.0151757	0.0148643	0.300546	0.373255	1	0.673801		0.15295	0.151588	0.0157025	0.0151828	0.297008	0.367569
								17	0.130229	0.140031	0.0133941	0.0140659	0.321591	0.380689	1	0.702279		0.134876	0.143276	0.013872	0.0143857	0.318177	0.375414	1		0.0345612	3036.95		0.0478408	3036.95				17	0.138222	0.141998	0.0141906	0.0142407	0.307276	0.384073	1	0.691348		0.14302	0.145169	0.0146832	0.0145525	0.303911	0.378664
								18	0.121556	0.133726	0.012502	0.013443	0.328069	0.390705	1	0.718774		0.125892	0.136879	0.0129481	0.0137545	0.32483	0.385697	1		0.0324408	2871.91		0.0449056	2871.91				18	0.129249	0.13582	0.0132693	0.0136318	0.313671	0.394359	1	0.70803		0.133736	0.138909	0.01373	0.0139363	0.310473	0.389216
								19	0.113459	0.127609	0.0116693	0.0128377	0.334213	0.400211	1	0.734424		0.117507	0.130667	0.0120857	0.0131403	0.331141	0.395458	1		0.0304478	2715.01		0.0421468	2715.01				19	0.120859	0.129813	0.0124079	0.0130387	0.319746	0.404136	1	0.723882		0.125054	0.132816	0.0128386	0.0133353	0.316708	0.399248
								20	0.105903	0.121688	0.0108921	0.0122505	0.340037	0.40923	1	0.749267		0.109681	0.124648	0.0112807	0.0125441	0.337125	0.404721	1		0.0285747	2565.94		0.0395541	2565.94				20	0.113013	0.123984	0.0116024	0.0124621	0.325514	0.413424	1	0.738939		0.116936	0.126899	0.0120052	0.0127504	0.32263	0.40878
								21	0.0988492	0.115964	0.0101667	0.011682	0.345557	0.417781	1	0.763338		0.102376	0.118826	0.0105294	0.0119663	0.342797	0.413506	1		0.0268146	2424.38		0.0371176	2424.38				21	0.105676	0.118338	0.0108492	0.0119025	0.33099	0.422245	1	0.753234		0.109344	0.121161	0.0112258	0.0121823	0.328252	0.417835
								22	0.0922655	0.110439	0.00948953	0.0111325	0.350786	0.425887	1	0.776673		0.0955574	0.113201	0.00982809	0.0114073	0.348171	0.421834	1		0.0251607	2290.01		0.0348284	2290.01				22	0.0988158	0.112877	0.0101449	0.0113604	0.336185	0.430617	1	0.766802		0.102246	0.115607	0.0104971	0.0116315	0.333587	0.426431
								23	0.0861203	0.105115	0.00885749	0.0106022	0.355737	0.433568	1	0.789305		0.0891929	0.107777	0.00917351	0.0108673	0.353262	0.429728	1		0.023607	2162.52		0.0326776	2162.52				23	0.0924009	0.107603	0.00948632	0.0108362	0.341112	0.438562	1	0.779674		0.0956083	0.11024	0.00981561	0.0110983	0.338648	0.43459
								24	0.0803844	0.0999904	0.00826755	0.010091	0.360424	0.440842	1	0.801267		0.0832524	0.102553	0.00856252	0.0103466	0.358081	0.437205	1		0.0221474	2041.61		0.0306572	2041.61				24	0.0864024	0.102516	0.00887048	0.0103298	0.345784	0.446098	1	0.791882		0.0894016	0.105059	0.0091784	0.010583	0.343448	0.44233
								25	0.0750305	0.095064	0.0077169	0.00959908	0.36486	0.44773	1	0.812589		0.0777075	0.0975272	0.00799223	0.00984506	0.362642	0.444286	1		0.0207765	1926.99		0.0287595	1926.99				25	0.0807933	0.0976161	0.00829463	0.00984152	0.350211	0.453243	1	0.803454		0.0835978	0.100066	0.00858255	0.0100857	0.347997	0.449671
								26	0.0700333	0.0903335	0.00720293	0.00912615	0.369055	0.454249	1	0.823304		0.0725319	0.0926988	0.00745992	0.00936261	0.366957	0.450989	1		0.0194889	1818.38		0.0269772	1818.38				26	0.0755483	0.092902	0.00775615	0.00937114	0.354406	0.460016	1	0.814422		0.0781708	0.0952591	0.00802539	0.00960633	0.352309	0.45663
								27	0.0653688	0.0857959	0.00672319	0.00867202	0.373023	0.460417	1	0.83344		0.067701	0.0880647	0.00696306	0.00889908	0.371039	0.457333	1		0.0182797	1715.49		0.0253034	1715.49				27	0.0706439	0.0883716	0.00725264	0.00891859	0.35838	0.466433	1	0.824813		0.0730961	0.0906368	0.0075044	0.00914487	0.356393	0.463225
								28	0.061015	0.0814477	0.0062754	0.00823641	0.376774	0.466251	1	0.843025		0.0631919	0.0836218	0.0064993	0.00845421	0.374899	0.463334	1		0.0171443	1618.07		0.0237317	1618.07				28	0.0660578	0.084022	0.00678181	0.00848367	0.362143	0.472512	1	0.834655		0.0683508	0.0861968	0.00701723	0.00870113	0.360261	0.469473
								29	0.0569512	0.0772849	0.00585744	0.00781898	0.38032	0.471768	1	0.852088		0.0589831	0.0793663	0.00606642	0.00802769	0.378547	0.469009	1		0.0160782	1525.85		0.022256	1525.85				29	0.0617695	0.0798501	0.00634155	0.00806611	0.365704	0.478269	1	0.843973		0.0639136	0.081936	0.00656168	0.00827489	0.363923	0.47539
								30	0.0531581	0.073303	0.00546732	0.00741935	0.38367	0.476982	1	0.860652		0.0550546	0.0752939	0.00566238	0.00761916	0.381995	0.474375	1		0.0150774	1438.58		0.0208706	1438.58				30	0.0577595	0.0758523	0.00592987	0.00766561	0.369075	0.483718	1	0.852793		0.0597645	0.0778512	0.00613571	0.00786586	0.36739	0.480993
								31	0.0496176	0.0694975	0.00510317	0.00703709	0.386834	0.48191	1	0.868745		0.0513878	0.0714003	0.00528524	0.00722822	0.385252	0.479446	1		0.0141379	1356.04		0.0195701	1356.04				31	0.0540099	0.0720246	0.00554491	0.00728182	0.372264	0.488875	1	0.861139		0.0558847	0.0739384	0.00573739	0.00747372	0.370669	0.486297
								32	0.0463129	0.0658632	0.00476328	0.00667176	0.389823	0.486566	1	0.876389		0.0479652	0.0676804	0.00493323	0.00685442	0.388328	0.484238	1		0.013256	1277.98		0.0183494	1277.98				32	0.0505036	0.0683626	0.00518495	0.00691436	0.37528	0.493755	1	0.869034		0.0522567	0.0701936	0.00536493	0.00709809	0.373772	0.491315
								33	0.0432283	0.0623952	0.00444603	0.00632287	0.392644	0.490964	1	0.883608		0.0447706	0.0641292	0.00460466	0.00649731	0.391233	0.488765	1		0.0124283	1204.18		0.0172037	1204.18				33	0.047225	0.0648619	0.00484835	0.00656281	0.378132	0.49837	1	0.876502		0.0488643	0.0666122	0.00501665	0.00673858	0.376706	0.496062
								34	0.0403491	0.0590881	0.00414991	0.00598994	0.395307	0.495116	1	0.890423		0.0417887	0.0607416	0.00429797	0.00615641	0.393975	0.49304	1		0.0116515	1134.43		0.0161284	1134.43				34	0.0441593	0.0615177	0.0045336	0.00622674	0.380828	0.502735	1	0.883563		0.0456922	0.0631898	0.00469098	0.00639478	0.37948	0.500552
								35	0.0376617	0.0559364	0.00387351	0.00567245	0.39782	0.499036	1	0.896856		0.0390054	0.0575122	0.00401171	0.0058312	0.396563	0.497076	1		0.0109226	1068.53		0.0151194	1068.53				35	0.0412925	0.0583253	0.00423929	0.0059057	0.383376	0.506861	1	0.890237		0.0427259	0.0599215	0.00438645	0.00606622	0.382102	0.504798
								36	0.0351533	0.0529349	0.00361553	0.0053699	0.400191	0.502736	1	0.902926		0.0364075	0.0544357	0.00374452	0.00552118	0.399005	0.500886	1		0.0102386	1006.29		0.0141726	1006.29				36	0.0386119	0.0552796	0.00396408	0.00559923	0.385784	0.510761	1	0.896545		0.0399522	0.0568025	0.00410169	0.00575246	0.38458	0.508811
								37	0.032812	0.0500781	0.00337472	0.00508175	0.402427	0.506226	1	0.908653		0.0339827	0.0515065	0.00349512	0.00522583	0.401309	0.504481	1		0.00959684	947.508		0.0132843	947.508				37	0.0361053	0.0523758	0.00370674	0.00530685	0.388059	0.514446	1	0.902505		0.0373586	0.0538277	0.00383541	0.00545304	0.386922	0.512604
								38	0.0306266	0.0473605	0.00314995	0.0048075	0.404536	0.50952	1	0.914055		0.0317193	0.0487193	0.00326233	0.00494462	0.403481	0.507873	1		0.00899478	892.014		0.0124509	892.014				38	0.0337614	0.0496089	0.00346611	0.00502808	0.390207	0.517928	1	0.908136		0.0349333	0.0509924	0.00358642	0.00516746	0.389133	0.516187
								39	0.0285868	0.0447768	0.00294015	0.00454661	0.406524	0.512625	1	0.91915		0.0296067	0.0460686	0.00304505	0.00467705	0.40553	0.511073	1		0.00842998	839.634		0.0116691	839.634				39	0.0315697	0.0469738	0.00324109	0.00476245	0.392236	0.521217	1	0.913453		0.0326655	0.0482913	0.0033536	0.00489527	0.391222	0.519572
								40	0.0266828	0.0423216	0.00274433	0.00429857	0.408398	0.515554	1	0.923953		0.0276348	0.0435492	0.00284224	0.00442259	0.407461	0.51409	1		0.00790018	790.207		0.0109357	790.207				40	0.0295202	0.0444656	0.00303069	0.00450948	0.394152	0.524322	1	0.918474		0.0305449	0.0457197	0.00313589	0.00463597	0.393194	0.52277
								41	0.0249056	0.0399898	0.00256155	0.00406288	0.410165	0.518315	1	0.92848		0.0257942	0.0411557	0.00265294	0.00418072	0.409282	0.516935	1		0.00740326	743.577		0.0102478	743.577				41	0.0276038	0.0420794	0.00283394	0.0042687	0.39596	0.527254	1	0.923214		0.028562	0.0432725	0.00293232	0.00438909	0.395056	0.525788
								42	0.0232468	0.0377761	0.00239094	0.00383902	0.411829	0.520918	1	0.932747		0.0240762	0.0388829	0.00247624	0.00395095	0.410997	0.519616	1		0.0069372	699.594		0.0096027	699.594				42	0.0258118	0.0398103	0.00264997	0.00403962	0.397666	0.530022	1	0.927688		0.0267078	0.0409449	0.00274195	0.00415416	0.396813	0.528638
								43	0.0216985	0.0356755	0.0022317	0.0036265	0.413398	0.52337	1	0.936768		0.0224727	0.0367258	0.00231132	0.00373276	0.412613	0.522144	1		0.00650011	658.118		0.00899768	658.118				43	0.0241362	0.0376537	0.00247794	0.00382179	0.399276	0.532634	1	0.93191		0.024974	0.038732	0.00256395	0.00393071	0.398471	0.531328
								44	0.0202533	0.0336832	0.00208306	0.00342485	0.414875	0.525681	1	0.940556		0.0209759	0.0346793	0.00215738	0.00352568	0.414136	0.524526	1		0.00609024	619.014		0.00843032	619.014				44	0.0225693	0.0356048	0.00231707	0.00361475	0.400795	0.535099	1	0.935894		0.0233527	0.0366292	0.00239751	0.00371827	0.400035	0.533867
								45	0.0189044	0.0317942	0.00194432	0.00323358	0.416266	0.527858	1	0.944124		0.0195788	0.0327387	0.00201369	0.00332922	0.41557	0.526769	1		0.00570591	582.154		0.00789831	582.154				45	0.0211041	0.033659	0.00216665	0.00341806	0.402227	0.537425	1	0.939652		0.0218367	0.0346319	0.00224186	0.00351641	0.401511	0.536262
								46	0.0176453	0.0300041	0.00181482	0.00305225	0.417575	0.529908	1	0.947484		0.0182748	0.0308991	0.00187957	0.00314291	0.41692	0.528883	1		0.00534555	547.415		0.00739948	547.415				46	0.0197341	0.031812	0.002026	0.00323127	0.403578	0.539618	1	0.943197		0.0204191	0.0327355	0.00209633	0.00332466	0.402903	0.538521
								47	0.01647	0.0283081	0.00169395	0.00288039	0.418809	0.531839	1	0.950647		0.0170577	0.0291561	0.00175438	0.00296632	0.418192	0.530874	1		0.00500769	514.683		0.00693181	514.683				47	0.018453	0.0300594	0.00189447	0.00305395	0.404852	0.541687	1	0.946539		0.0190936	0.0309357	0.00196024	0.00314261	0.404215	0.540653
								48	0.0153731	0.0267021	0.00158112	0.00271758	0.419969	0.533657	1	0.953626		0.0159216	0.0275051	0.00163754	0.00279899	0.419389	0.532748	1		0.00469094	483.846		0.00649336	483.846				48	0.0172551	0.028397	0.00177149	0.0028857	0.406053	0.543637	1	0.949691		0.017854	0.0292282	0.00183298	0.00296983	0.405453	0.542662
								49	0.0143492	0.0251817	0.00147582	0.0025634	0.421062	0.535368	1	0.95643		0.0148611	0.0259419	0.00152847	0.00264049	0.420515	0.534513	1		0.00439401	454.8		0.00608234	454.8				49	0.0161349	0.0268207	0.00165649	0.00272611	0.407185	0.545476	1	0.952662		0.016695	0.0276089	0.00171399	0.00280591	0.406619	0.544557
								50	0.0133935	0.0237429	0.00137752	0.00241745	0.42209	0.536979	1	0.959069		0.0138713	0.0244623	0.00142667	0.00249042	0.421576	0.536174	1		0.00411568	427.446		0.00569706	427.446				50	0.0150875	0.0253266	0.00154895	0.00257479	0.408252	0.54721	1	0.955462		0.0156112	0.0260736	0.00160272	0.00265045	0.407719	0.546343
								51	0.0125014	0.0223817	0.00128577	0.00227932	0.423057	0.538495	1	0.961552		0.0129474	0.0230623	0.00133165	0.00234838	0.422573	0.537737	1		0.00385479	401.69		0.00533593	401.69				51	0.014108	0.0239108	0.0014484	0.00243135	0.409258	0.548844	1	0.958101		0.0145977	0.0246187	0.00149867	0.00250307	0.408755	0.548027
								52	0.0116688	0.0210944	0.00120014	0.00214865	0.423967	0.539921	1	0.963888		0.0120851	0.0217381	0.00124296	0.00221398	0.423512	0.539208	1		0.00361027	377.443		0.00499745	377.443				52	0.0131921	0.0225697	0.00135437	0.00229544	0.410205	0.550383	1	0.960588		0.0136501	0.0232403	0.00140138	0.0023634	0.409731	0.549614
								53	0.0108916	0.0198774	0.0011202	0.00202507	0.424823	0.541263	1	0.966086		0.0112802	0.0204859	0.00116017	0.00208686	0.424395	0.540592	1		0.0033811	354.619		0.00468023	354.619				53	0.0123357	0.0212998	0.00126645	0.00216669	0.411097	0.551834	1	0.962931		0.0127639	0.0219348	0.00131041	0.00223107	0.410651	0.551109
								54	0.0101662	0.018727	0.00104559	0.00190823	0.425627	0.542526	1	0.968153		0.0105289	0.0193022	0.0010829	0.00196665	0.425225	0.541894	1		0.00316633	333.139		0.00438294	333.139				54	0.0115349	0.0200975	0.00118423	0.00204478	0.411938	0.553201	1	0.965139		0.0119353	0.0206987	0.00122534	0.00210574	0.411518	0.552517
								55	0.00948908	0.01764	0.000975954	0.00179779	0.426384	0.543713	1	0.970097		0.00982764	0.0181835	0.00101077	0.00185301	0.426006	0.543119	1		0.00296507	312.926		0.00410436	312.926				55	0.0107861	0.0189597	0.00110735	0.00192936	0.412729	0.554488	1	0.967217		0.0111605	0.0195286	0.00114579	0.00198707	0.412334	0.553844
								56	0.00885708	0.0166132	0.000910952	0.00169344	0.427096	0.544829	1	0.971925		0.00917308	0.0171266	0.000943453	0.00174562	0.42674	0.544271	1		0.00277649	293.909		0.00384331	293.909				56	0.0100859	0.0178832	0.00103546	0.00182013	0.413475	0.5557	1	0.969175		0.010436	0.0184215	0.00107141	0.00187475	0.413102	0.555094
								57	0.00826717	0.0156435	0.00085028	0.00159487	0.427765	0.545879	1	0.973644		0.00856212	0.0161284	0.000880616	0.00164416	0.42743	0.545354	1		0.00259978	276.019		0.0035987	276.019				57	0.00943112	0.0168649	0.000968244	0.00171679	0.414177	0.556842	1	0.971019		0.0097585	0.0173741	0.00100185	0.00176846	0.413826	0.556271
								58	0.00771655	0.0147279	0.000793648	0.00150178	0.428394	0.546866	1	0.97526		0.00799186	0.0151857	0.000821964	0.00154832	0.428079	0.546373	1		0.00243422	259.192		0.00336953	259.192				58	0.00881887	0.015902	0.000905388	0.00161903	0.414838	0.557917	1	0.972755		0.009125	0.0163834	0.000936816	0.00166791	0.414507	0.55738
								59	0.0072026	0.0138637	0.000740788	0.00141388	0.428985	0.547794	1	0.976779		0.00745957	0.0142958	0.000767218	0.00145783	0.428689	0.54733	1		0.0022791	243.367		0.00315481	243.367				59	0.00824637	0.0149916	0.000846612	0.00152659	0.41546	0.558929	1	0.974389		0.00853262	0.0154468	0.000876	0.00157281	0.415149	0.558423
								60	0.00672288	0.0130481	0.000691449	0.00133092	0.42954	0.548666	1	0.978207		0.00696274	0.0134559	0.000716119	0.0013724	0.429262	0.54823	1		0.00213378	228.486		0.00295365	228.486				60	0.00771103	0.0141311	0.000791651	0.00143919	0.416045	0.559882	1	0.975927		0.0079787	0.0145613	0.000819132	0.00148289	0.415752	0.559406
								61	0.00627511	0.0122787	0.000645396	0.00125262	0.430062	0.549486	1	0.979548		0.006499	0.0126634	0.000668423	0.00129177	0.429801	0.549076	1		0.00199765	214.495		0.00276521	214.495				61	0.00721044	0.013318	0.000740259	0.00135659	0.416596	0.560779	1	0.977375		0.00746074	0.0137245	0.000765955	0.00139789	0.41632	0.56033
								62	0.00585717	0.0115529	0.000602411	0.00117875	0.430552	0.550256	1	0.980809		0.00606614	0.0119158	0.000623904	0.00121569	0.430307	0.549871	1		0.00187012	201.343		0.00258869	201.343				62	0.00674235	0.0125498	0.000692203	0.00127853	0.417114	0.561623	1	0.978737		0.0069764	0.0129339	0.000716231	0.00131756	0.416855	0.561201
								63	0.00546706	0.0108684	0.000562288	0.00110907	0.431013	0.55098	1	0.981993		0.00566212	0.0112106	0.00058235	0.00114391	0.430783	0.550618	1		0.00175067	188.98		0.00242334	188.98				63	0.00630465	0.0118242	0.000647266	0.00120478	0.417602	0.562417	1	0.980019		0.0065235	0.012187	0.000669734	0.00124165	0.417358	0.56202
								64	0.00510294	0.010223	0.000524838	0.00104336	0.431446	0.55166	1	0.983106		0.005285	0.0105457	0.000543563	0.00107622	0.431229	0.55132	1		0.00163879	177.36		0.00226846	177.36				64	0.00589537	0.0111389	0.000605247	0.00113512	0.418061	0.563164	1	0.981225		0.00610001	0.0114816	0.000626256	0.00116995	0.417832	0.562791
								65	0.00476306	0.00961458	0.000489882	0.000981405	0.431852	0.552299	1	0.984151		0.004933	0.00991878	0.00050736	0.00101238	0.431649	0.551979	1		0.00153399	166.441		0.00212341	166.441				65	0.00551265	0.010492	0.000565955	0.00106934	0.418493	0.563867	1	0.98236		0.00570401	0.0108155	0.000585601	0.00110223	0.418277	0.563516
								66	0.00444583	0.00904118	0.000457254	0.000923	0.432234	0.552899	1	0.985133		0.00460445	0.00932788	0.000473568	0.000952203	0.432043	0.552599	1		0.00143585	156.18		0.00198755	156.18				66	0.00515478	0.00988129	0.000529214	0.00100723	0.418899	0.564529	1	0.983427		0.00533372	0.0101866	0.000547585	0.00103829	0.418696	0.564198
								67	0.00414972	0.00850087	0.000426799	0.000867954	0.432592	0.553462	1	0.986055		0.00429777	0.00877103	0.000442027	0.000895477	0.432413	0.553181	1		0.00134393	146.54		0.00186031	146.54				67	0.00482014	0.00930493	0.000494859	0.000948604	0.419281	0.565151	1	0.984431		0.00498746	0.00959311	0.000512037	0.000977918	0.41909	0.56484
								68	0.00387333	0.00799182	0.000398373	0.000816083	0.432929	0.553992	1	0.98692		0.00401153	0.00824634	0.000412586	0.000842018	0.432761	0.553727	1		0.00125785	137.484		0.00174116	137.484				68	0.00450723	0.00876106	0.000462734	0.000893273	0.41964	0.565736	1	0.985376		0.00466368	0.009033	0.000478796	0.000920939	0.41946	0.565443
								69	0.00361536	0.00751231	0.00037184	0.000767214	0.433245	0.554488	1	0.987733		0.00374435	0.00775207	0.000385107	0.000791649	0.433087	0.55424	1		0.00117725	128.978		0.00162959	128.978				69	0.00421463	0.00824797	0.000432694	0.000841062	0.419978	0.566286	1	0.986264		0.00436093	0.00850452	0.000447714	0.000867168	0.419809	0.566011
								70	0.00337456	0.00706072	0.000347074	0.000721182	0.433541	0.554955	1	0.988496		0.00349496	0.00728652	0.000359457	0.000744198	0.433393	0.554722	1		0.00110177	120.988		0.0015251	120.988				70	0.00394102	0.00776398	0.000404604	0.000791805	0.420295	0.566803	1	0.987099		0.00407782	0.00800597	0.000418649	0.000816434	0.420137	0.566545
								71	0.0031498	0.00663548	0.000323958	0.000677829	0.43382	0.555393	1	0.989213		0.00326218	0.0068481	0.000335516	0.000699506	0.433681	0.555174	1		0.00103109	113.485		0.00142727	113.485				71	0.00368518	0.00730753	0.000378338	0.000745342	0.420594	0.56729	1	0.987884		0.0038131	0.00753576	0.000391471	0.000768574	0.420445	0.567047
								72	0.00294002	0.00623514	0.000302381	0.000637006	0.434081	0.555804	1	0.989885		0.00304491	0.00643531	0.00031317	0.000657418	0.433951	0.555599	1		0.000964916	106.439		0.00133567	106.439				72	0.00344594	0.00687713	0.000353777	0.000701523	0.420874	0.567747	1	0.988622		0.00356556	0.00709233	0.000366057	0.000723433	0.420734	0.567518
								73	0.0027442	0.00585828	0.000282242	0.000598573	0.434327	0.55619	1	0.990517		0.00284211	0.00604671	0.000292311	0.00061779	0.434204	0.555997	1		0.000902958	99.8233		0.0012499	99.8233				73	0.00322224	0.00647134	0.00033081	0.000660204	0.421138	0.568177	1	0.989315		0.00333409	0.00667423	0.000342294	0.000680864	0.421006	0.567962
								74	0.00256143	0.00550359	0.000263443	0.000562395	0.434557	0.556552	1	0.991109		0.00265282	0.00568093	0.000272843	0.000580484	0.434442	0.556371	1		0.00084495	93.6121		0.00116961	93.6121				74	0.00301306	0.00608883	0.000309335	0.000621249	0.421386	0.568581	1	0.989968		0.00311765	0.00628009	0.000320073	0.000640727	0.421262	0.568379
								75	0.00239083	0.00516982	0.000245897	0.000528345	0.434773	0.556892	1	0.991665		0.00247613	0.0053367	0.00025467	0.00054537	0.434665	0.556722	1		0.000790643	87.7812		0.00109444	87.7812				75	0.00281745	0.00572832	0.000289253	0.000584528	0.421619	0.568961	1	0.99058		0.00291525	0.00590858	0.000299294	0.000602889	0.421503	0.568771
								76	0.00223159	0.00485577	0.00022952	0.000496302	0.434975	0.557211	1	0.992187		0.00231121	0.00501279	0.000237708	0.000512323	0.434874	0.557052	1		0.000739803	82.3078		0.00102406	82.3078				76	0.00263455	0.00538859	0.000270476	0.000549919	0.421838	0.569318	1	0.991156		0.002726	0.00555846	0.000279864	0.000567224	0.421729	0.56914
								77	0.00208296	0.00456033	0.000214233	0.000466154	0.435165	0.557511	1	0.992676		0.00215728	0.00470805	0.000221876	0.000481228	0.43507	0.557361	1		0.00069221	77.1706		0.000958181	77.1706				77	0.00246352	0.00506849	0.000252917	0.000517305	0.422044	0.569654	1	0.991698		0.00254903	0.00522854	0.000261696	0.000533612	0.421941	0.569486
								78	0.00194423	0.00428244	0.000199964	0.000437792	0.435344	0.557792	1	0.993136		0.00201359	0.00442139	0.000207098	0.000451973	0.435255	0.557651	1		0.000647659	72.3491		0.000896512	72.3491				78	0.00230359	0.00476692	0.000236498	0.000486575	0.422237	0.569969	1	0.992206		0.00238356	0.00491771	0.000244707	0.00050194	0.422141	0.569811
								79	0.00181474	0.00402108	0.000186646	0.000411114	0.435511	0.558055	1	0.993566		0.00187948	0.00415176	0.000193305	0.000424453	0.435428	0.557923	1		0.000605957	67.8246		0.000838786	67.8246				79	0.00215405	0.00448287	0.000221145	0.000457625	0.422419	0.570265	1	0.992684		0.00222882	0.0046249	0.000228821	0.0004721	0.422328	0.570117
								80	0.00169387	0.00377531	0.000174215	0.000386024	0.435668	0.558302	1	0.993971		0.0017543	0.0038982	0.00018043	0.000398569	0.43559	0.558179	1		0.000566923	63.5789		0.000784753	63.5789				80	0.00201421	0.00421533	0.000206789	0.000430355	0.42259	0.570544	1	0.993133		0.00208413	0.0043491	0.000213967	0.00044399	0.422504	0.570405
								81	0.00158105	0.00354423	0.000162611	0.00036243	0.435815	0.558534	1	0.99435		0.00163746	0.00365977	0.000168413	0.000374227	0.435742	0.558418	1		0.000530387	59.5953		0.00073418	59.5953				81	0.00188345	0.00396339	0.000193364	0.000404672	0.42275	0.570805	1	0.993555		0.00194883	0.00408936	0.000200076	0.000417513	0.42267	0.570674
								82	0.00147575	0.00332698	0.000151781	0.000340246	0.435953	0.558752	1	0.994705		0.0015284	0.00343561	0.000157196	0.000351338	0.435884	0.558643	1		0.000496192	55.8578		0.000686845	55.8578				82	0.00176118	0.00372617	0.000180811	0.000380486	0.422901	0.571051	1	0.993951		0.00182232	0.00384478	0.000187088	0.000392579	0.422825	0.570928
								83	0.00137746	0.00312277	0.000141672	0.00031939	0.436083	0.558956	1	0.995039		0.0014266	0.00322488	0.000146726	0.000329818	0.436018	0.558854	1		0.000464188	52.3516		0.000642544	52.3516				83	0.00164685	0.00350284	0.000169073	0.000357712	0.423042	0.571282	1	0.994324		0.00170402	0.0036145	0.000174942	0.000369099	0.422971	0.571166
								84	0.00128571	0.00293083	0.000132236	0.000299786	0.436204	0.559147	1	0.995351		0.00133159	0.0030268	0.000136954	0.000309588	0.436144	0.559051	1		0.000434235	49.0626		0.000601083	49.0626				84	0.00153994	0.0032926	0.000158098	0.000336272	0.423175	0.571498	1	0.994673		0.00159339	0.00339772	0.000163585	0.000346992	0.423108	0.57139
								85	0.00120008	0.00275046	0.000123429	0.00028136	0.436318	0.559327	1	0.995645		0.0012429	0.00284064	0.000127832	0.000290573	0.436261	0.559237	1		0.000406205	45.9776		0.000562282	45.9776				85	0.00143997	0.00309471	0.000147834	0.000316089	0.4233	0.571702	1	0.995001		0.00148995	0.00319366	0.000152966	0.000326181	0.423237	0.5716
								86	0.00112015	0.00258096	0.000115208	0.000264044	0.436425	0.559495	1	0.99592		0.00116012	0.00266571	0.000119318	0.000272702	0.436372	0.559411	1		0.000379973	43.0841		0.000525971	43.0841				86	0.00134649	0.00290848	0.000138237	0.000297093	0.423417	0.571893	1	0.99531		0.00139323	0.0030016	0.000143036	0.000306591	0.423358	0.571797
								87	0.00104555	0.00242171	0.000107535	0.000247772	0.436525	0.559652	1	0.996177		0.00108285	0.00250134	0.000111371	0.000255908	0.436475	0.559574	1		0.000355425	40.3704		0.000491992	40.3704				87	0.00125908	0.00273323	0.000129263	0.000279214	0.423527	0.572073	1	0.995599		0.00130278	0.00282085	0.00013375	0.000288153	0.423472	0.571983
								88	0.000975909	0.0022721	0.000100372	0.000232484	0.436619	0.5598	1	0.996419		0.00101073	0.00234691	0.000103953	0.000240128	0.436572	0.559726	1		0.000332455	37.8256		0.000460195	37.8256				88	0.00117734	0.00256833	0.000120871	0.00026239	0.42363	0.572241	1	0.995871		0.00121821	0.00265078	0.000125067	0.000270802	0.423578	0.572157
								89	0.00091091	0.00213157	9.36872e-05	0.000218122	0.436707	0.559939	1	0.996646		0.000943409	0.00220183	9.70298e-05	0.000225303	0.436663	0.55987	1		0.000310961	35.4393		0.000430442	35.4393				89	0.00110091	0.00241319	0.000113025	0.00024656	0.423727	0.572399	1	0.996126		0.00113912	0.00249076	0.000116948	0.000254475	0.423678	0.57232
								90	0.00085024	0.00199957	8.74473e-05	0.00020463	0.436789	0.560069	1	0.996858		0.000880575	0.00206557	9.05673e-05	0.000211376	0.436748	0.560004	1		0.000290849	33.2018		0.000402603	33.2018				90	0.00102944	0.00226725	0.000105687	0.000231667	0.423818	0.572548	1	0.996366		0.00106517	0.00234022	0.000109356	0.000239113	0.423772	0.572474
								91	0.000793611	0.0018756	8.1623e-05	0.000191958	0.436866	0.560191	1	0.997057		0.000821926	0.00193758	8.45352e-05	0.000198294	0.436828	0.56013	1		0.00027203	31.1039		0.000376554	31.1039				91	0.000962611	0.00212998	9.88263e-05	0.000217656	0.423903	0.572688	1	0.996591		0.000996026	0.00219861	0.000102257	0.000224661	0.423861	0.572618
								92	0.000740754	0.00175918	7.61867e-05	0.000180057	0.436939	0.560305	1	0.997244		0.000767183	0.00181739	7.89049e-05	0.000186008	0.436903	0.560248	1		0.000254423	29.1371		0.000352181	29.1371				92	0.00090012	0.00200086	9.24107e-05	0.000204478	0.423984	0.572818	1	0.996802		0.000931366	0.00206542	9.56185e-05	0.000211067	0.423944	0.572753
								93	0.000691417	0.00164988	7.11124e-05	0.000168882	0.437007	0.560412	1	0.997419		0.000716086	0.00170453	7.36495e-05	0.00017447	0.436973	0.560359	1		0.00023795	27.2933		0.000329379	27.2933				93	0.000841686	0.00187944	8.64115e-05	0.000192083	0.424059	0.572941	1	0.997		0.000870903	0.00194015	8.94111e-05	0.00019828	0.424021	0.57288
								94	0.000645366	0.00154725	6.63761e-05	0.000158388	0.43707	0.560512	1	0.997583		0.000668392	0.00159856	6.87442e-05	0.000163635	0.437038	0.560462	1		0.000222538	25.5649		0.000308044	25.5649				94	0.000787045	0.00176526	8.08019e-05	0.000180427	0.42413	0.573057	1	0.997186		0.000814366	0.00182235	8.36067e-05	0.000186255	0.424094	0.572999
								95	0.000602383	0.0014509	6.19552e-05	0.000148536	0.43713	0.560606	1	0.997736		0.000623875	0.00149907	6.41656e-05	0.000153462	0.4371	0.560559	1		0.000208119	23.9448		0.000288085	23.9448				95	0.000735952	0.00165791	7.55564e-05	0.000169465	0.424196	0.573165	1	0.997361		0.000761499	0.00171159	7.81791e-05	0.000174946	0.424163	0.573111
								96	0.000562262	0.00136046	5.78288e-05	0.000139286	0.437186	0.560694	1	0.99788		0.000582322	0.00140568	5.9892e-05	0.000143911	0.437158	0.56065	1		0.00019463	22.4264		0.000269413	22.4264				96	0.000688175	0.00155697	7.06514e-05	0.000159159	0.424258	0.573267	1	0.997525		0.000712064	0.00160744	7.31039e-05	0.000164312	0.424227	0.573216
								97	0.000524814	0.00127557	5.39772e-05	0.000130604	0.437238	0.560777	1	0.998015		0.000543538	0.00131801	5.5903e-05	0.000134945	0.437212	0.560736	1		0.00018201	21.0032		0.000251945	21.0032				97	0.0006435	0.00146209	6.60648e-05	0.00014947	0.424317	0.573362	1	0.997679		0.000665838	0.00150953	6.83581e-05	0.000154314	0.424287	0.573315
								98	0.000489859	0.00119589	5.03821e-05	0.000122454	0.437287	0.560854	1	0.998141		0.000507336	0.00123573	5.21796e-05	0.000126529	0.437263	0.560816	1		0.000170205	19.6694		0.000235604	19.6694				98	0.000601725	0.0013729	6.1776e-05	0.000140361	0.424371	0.573452	1	0.997823		0.000622613	0.00141749	6.39204e-05	0.000144915	0.424344	0.573407
								99	0.000457233	0.00112113	4.70265e-05	0.000114806	0.437333	0.560927	1	0.99826		0.000473546	0.00115851	4.87043e-05	0.00011863	0.43731	0.560891	1		0.000159162	18.4195		0.000220318	18.4195				99	0.000562662	0.00128906	5.77656e-05	0.000131798	0.424423	0.573536	1	0.997959		0.000582194	0.00133098	5.97708e-05	0.000136079	0.424397	0.573494
								100	0.00042678	0.00105096	4.38944e-05	0.000107628	0.437376	0.560995	1	0.998371		0.000442006	0.00108604	4.54604e-05	0.000111217	0.437354	0.560961	1		0.000148832	17.2483		0.000206019	17.2483				100	0.000526135	0.00121027	5.40156e-05	0.00012375	0.424471	0.573615	1	0.998086		0.000544399	0.00124966	5.58906e-05	0.000127774	0.424447	0.573575
								101	0.000398355	0.000985131	4.09708e-05	0.000100893	0.437416	0.561058	1	0.998475		0.000412567	0.00101805	4.24326e-05	0.00010426	0.437396	0.561027	1		0.00013917	16.1508		0.000192644	16.1508				101	0.00049198	0.00113622	5.0509e-05	0.000116186	0.424516	0.573689	1	0.998205		0.000509058	0.00117325	5.22623e-05	0.000119968	0.424494	0.573652
								102	0.000371823	0.000923365	3.8242e-05	9.45726e-05	0.437454	0.561118	1	0.998572		0.000385089	0.000954248	3.96064e-05	9.77325e-05	0.437435	0.561088	1		0.000130132	15.1225		0.000180133	15.1225				102	0.000460041	0.00106664	4.72301e-05	0.000109077	0.424559	0.573758	1	0.998317		0.00047601	0.00110143	4.88695e-05	0.000112632	0.424538	0.573723
								103	0.000347058	0.000865419	3.5695e-05	8.8643e-05	0.437489	0.561174	1	0.998663		0.000359441	0.000894392	3.69685e-05	9.16078e-05	0.437472	0.561146	1		0.000121678	14.1591		0.000168431	14.1591				103	0.000430176	0.00100127	4.4164e-05	0.000102398	0.424599	0.573823	1	0.998422		0.000445109	0.00103395	4.5697e-05	0.000105738	0.424579	0.573791
								104	0.000323943	0.000811062	3.33176e-05	8.30803e-05	0.437523	0.561226	1	0.998749		0.000335501	0.000838241	3.45063e-05	8.58616e-05	0.437506	0.5612	1		0.000113771	13.2565		0.000157486	13.2565				104	0.00040225	0.00093984	4.12969e-05	9.61215e-05	0.424636	0.573884	1	0.99852		0.000416213	0.000970552	4.27304e-05	9.92596e-05	0.424618	0.573854
								105	0.000302367	0.000760075	3.10985e-05	7.7862e-05	0.437554	0.561275	1	0.998829		0.000313155	0.000785568	3.22081e-05	8.04711e-05	0.437538	0.561251	1		0.000106376	12.4109		0.000147249	12.4109				105	0.000376137	0.000882132	3.8616e-05	9.02246e-05	0.424671	0.573942	1	0.998613		0.000389193	0.000910986	3.99565e-05	9.3173e-05	0.424654	0.573913
								106	0.000282229	0.000712252	2.90273e-05	7.29672e-05	0.437583	0.561321	1	0.998904		0.000292298	0.000736163	3.00629e-05	7.54146e-05	0.437568	0.561298	1		9.9459e-05	11.6188		0.000137675	11.6188				106	0.000351719	0.000827921	3.61091e-05	8.46846e-05	0.424704	0.573995	1	0.9987		0.000363928	0.000855026	3.73626e-05	8.74546e-05	0.424688	0.573968
								107	0.000263431	0.000667401	2.70939e-05	6.83762e-05	0.43761	0.561364	1	0.998974		0.00027283	0.000689826	2.80606e-05	7.06717e-05	0.437596	0.561342	1		9.29902e-05	10.8769		0.00012872	10.8769				107	0.000328886	0.000776999	3.3765e-05	7.94804e-05	0.424735	0.574046	1	0.998781		0.000340302	0.00080246	3.49371e-05	8.20825e-05	0.42472	0.574021
								108	0.000245886	0.000625339	2.52894e-05	6.40705e-05	0.437635	0.561404	1	0.999039		0.000254658	0.00064637	2.61917e-05	6.62233e-05	0.437623	0.561384	1		8.69403e-05	10.1819		0.000120346	10.1819				108	0.000307535	0.000729169	3.1573e-05	7.45919e-05	0.424764	0.574093	1	0.998857		0.00031821	0.000753084	3.2669e-05	7.70361e-05	0.42475	0.574069
								109	0.000229509	0.000585897	2.3605e-05	6.00326e-05	0.437659	0.561442	1	0.999101		0.000237697	0.000605618	2.44472e-05	6.20515e-05	0.437647	0.561423	1		8.12824e-05	9.53093		0.000112514	9.53093				109	0.00028757	0.000684248	2.95234e-05	7.00003e-05	0.424791	0.574138	1	0.998929		0.000297553	0.000706709	3.05482e-05	7.22961e-05	0.424778	0.574115
								110	0.000214223	0.000548913	2.20329e-05	5.62461e-05	0.437681	0.561477	1	0.999159		0.000221866	0.000567405	2.28189e-05	5.81393e-05	0.43767	0.561459	1		7.59912e-05	8.92126		0.00010519	8.92126				110	0.000268902	0.00064206	2.76068e-05	6.56878e-05	0.424817	0.574179	1	0.998996		0.000278236	0.000663154	2.85651e-05	6.7844e-05	0.424804	0.574158
								111	0.000199955	0.000514237	2.05654e-05	5.26957e-05	0.437702	0.56151	1	0.999213		0.000207089	0.000531575	2.12991e-05	5.44709e-05	0.437692	0.561494	1		7.10431e-05	8.35029		9.83402e-05	8.35029				111	0.000251445	0.000602443	2.58146e-05	6.16378e-05	0.424841	0.574218	1	0.999059		0.000260174	0.000622252	2.67107e-05	6.36628e-05	0.424829	0.574199
								112	0.000186637	0.000481727	1.91957e-05	4.93668e-05	0.437722	0.561541	1	0.999263		0.000193296	0.000497982	1.98805e-05	5.10312e-05	0.437712	0.561526	1		6.64159e-05	7.81557		9.19351e-05	7.81557				112	0.000235122	0.000565242	2.41387e-05	5.78346e-05	0.424863	0.574255	1	0.999118		0.000243284	0.000583843	2.49767e-05	5.97362e-05	0.424852	0.574236
								113	0.000174206	0.00045125	1.79172e-05	4.62458e-05	0.43774	0.56157	1	0.99931		0.000180422	0.000466488	1.85564e-05	4.78063e-05	0.437731	0.561556	1		6.20889e-05	7.31483		8.59456e-05	7.31483				113	0.000219858	0.000530312	2.25717e-05	5.42633e-05	0.424884	0.574289	1	0.999173		0.00022749	0.000547777	2.33552e-05	5.60489e-05	0.424873	0.574272
								114	0.000162604	0.000422679	1.67238e-05	4.332e-05	0.437758	0.561597	1	0.999355		0.000168405	0.000436965	1.73205e-05	4.47829e-05	0.437749	0.561584	1		5.80428e-05	6.84593		8.03448e-05	6.84593				114	0.000205585	0.000497517	2.11064e-05	5.091e-05	0.424904	0.574321	1	0.999225		0.000212722	0.000513915	2.1839e-05	5.25866e-05	0.424894	0.574305
								115	0.000151774	0.000395899	1.561e-05	4.05772e-05	0.437774	0.561623	1	0.999396		0.000157189	0.000409289	1.61669e-05	4.19486e-05	0.437766	0.56161	1		5.42593e-05	6.40686		7.51076e-05	6.40686				115	0.000192239	0.000466727	1.97362e-05	4.77616e-05	0.424922	0.574351	1	0.999274		0.000198912	0.000482122	2.04213e-05	4.93358e-05	0.424913	0.574336
								116	0.000141665	0.000370797	1.45703e-05	3.80063e-05	0.437789	0.561646	1	0.999435		0.000146719	0.000383348	1.50901e-05	3.92917e-05	0.437781	0.561634	1		5.07216e-05	5.99575		7.02105e-05	5.99575				116	0.000179759	0.000437823	1.8455e-05	4.48058e-05	0.424939	0.57438	1	0.999319		0.000185999	0.000452275	1.90956e-05	4.62837e-05	0.424931	0.574366
								117	0.00013223	0.000347271	1.35999e-05	3.55965e-05	0.437803	0.561669	1	0.999471		0.000136947	0.000359034	1.40851e-05	3.68014e-05	0.437796	0.561657	1		4.74136e-05	5.61083		6.56315e-05	5.61083				117	0.00016809	0.00041069	1.72569e-05	4.2031e-05	0.424956	0.574406	1	0.999362		0.000173925	0.000424256	1.78559e-05	4.34184e-05	0.424947	0.574393
								118	0.000123423	0.000325222	1.26941e-05	3.3338e-05	0.437816	0.561689	1	0.999505		0.000127826	0.000336246	1.3147e-05	3.44673e-05	0.437809	0.561679	1		4.43206e-05	5.25045		6.13501e-05	5.25045				118	0.000157178	0.00038522	1.61366e-05	3.94262e-05	0.424971	0.574431	1	0.999402		0.000162634	0.000397955	1.66968e-05	4.07286e-05	0.424963	0.574419
								119	0.000115202	0.000304559	1.18486e-05	3.12213e-05	0.437828	0.561709	1	0.999537		0.000119313	0.000314891	1.22713e-05	3.22797e-05	0.437822	0.561699	1		4.14287e-05	4.91305		5.7347e-05	4.91305				119	0.000146974	0.000361315	1.50891e-05	3.69812e-05	0.424985	0.574455	1	0.99944		0.000152076	0.000373268	1.56128e-05	3.82037e-05	0.424978	0.574443
								120	0.00010753	0.000285197	1.10594e-05	2.92377e-05	0.43784	0.561727	1	0.999567		0.000111366	0.000294878	1.1454e-05	3.02295e-05	0.437834	0.561718	1		3.87248e-05	4.59719		5.36042e-05	4.59719				120	0.000137433	0.000338878	1.41095e-05	3.46862e-05	0.424998	0.574476	1	0.999475		0.000142203	0.000350096	1.45993e-05	3.58337e-05	0.424992	0.574465
																													3 months					3 months
																														QALYs	Costs	ICER			QALYs	Costs	ICER
																													EVT alone	0.111575	71329.9			EVT alone	0.154446	71329.9		461845
																													EVT+IVT	0.114463	108464			EVT+IVT	0.158443	108464		684558
																														-0.002888	-37133.7	1.28579e+07			-0.00399767	-37133.7	9.28885e+06
																													1 year					1 year
																														QALYs	Costs	ICER			QALYs	Costs	ICER
																													EVT alone	0.533297	82358.7			EVT alone	0.738208	82358.7		111566
																													EVT+IVT	0.54671	119569			EVT+IVT	0.756774	119569		157998
																														-0.0134126	-37210.1	2.77426e+06			-0.0185662	-37210.1	2.00418e+06
																													The life horizon-99 percent					The life horizon-99 percent
																														QALYs	Costs	ICER			QALYs	Costs	ICER
																													EVT alone	2.03993	271741			EVT alone	2.82374	271741		96234.4
																													EVT+IVT	2.13062	359160			EVT+IVT	2.94927	359160		121779
																														-0.0906859	-87419.4	963979			-0.125531	-87419.4	696399
[truncated: 5 more columns]
